# Supplementary material for: Linking multiple serological assays to infer dengue virus infections from paired samples using mixture models
Source: PLoS Comput Biol. 2025 Nov 25;21(11):e1013708. doi: 10.1371/journal.pcbi.1013708 (PMC12646409; doi:10.1371/journal.pcbi.1013708)
Supplement: S1 Table — Unless otherwise noted all parameters are drawn from log-normal distributions. (XLSX) [file pcbi.1013708.s002.xlsx]

## Sheet: Sheet1
Parameter name	Definition	Simulated mean	Simulated standard deviation
boost_long	Titer increase post infection	GM HAI: 4	GM HAI: 1
	(long term post infection)	IgG: 5	IgG: 30
		IgM: 5	IgM: 30
boost_short	Titer increase post infection (quickly post infection)	GM HAI: 0.75	GM HAI: 0.1
		IgG: 80	IgG: 30
		IgM: 50	IgM: 70
wane_long	Rate of titer decrease linearly with time (days)	GM HAI: 0.0001	GM HAI: 0.001
		IgG: 0.005	IgG: 0.005
		IgM: 0.005	IgM: 0.005
wane_short	Rate of titer decrease linearly with time (days)	GM HAI: 0.005	GM HAI: 0.001
		IgG: 0.02	IgG: 0.05
		IgM: 0.0075	IgM: 0.05
biomarker_prot_midpoint	The biomarker quantity at which you are 50% protected from infection	GM HAI: 8	NA
		IgG: NA
		IgM: NA
biomarker_prot_width	Determines the shape of the curve	GM HAI: .8	NA
		IgG: NA
		IgM: NA
upper_bound	Max titer for biomarker	GM HAI: log2(20480) or ~14.32	NA
		IgG: 500
		IgM: 500
lower_bound	Min titer for biomarker	GM HAI: log2(10) or ~3.32	NA
		IgG: 0
		IgM: 0
obs_sd (drawn from Gaussian)	Observation standard deviation – lowest noise	GM HAI: 0.05	NA
		IgG: 1.5
		IgM: 1.5
	Observation standard deviation – additional noise	GM HAI: 0.15	NA
		IgG: 2.5
		IgM: 2.5
	Observation standard deviation – highest noise	GM HAI: 0.3	NA
		IgG: 5
		IgM: 5
biomarker_ceiling_threshold	The maximum biomarker level an individual can have before their boost is limited in size	GM HAI: 10	NA
		IgG: 80
		IgM: 75
biomarker_ceiling_gradient	(1-A)/B; Where A is the proportion of the full boost received at or above the biomarker_ceiling_threshold (B)	GM HAI: 0.15	NA
		IgG: 0.01
		IgM: 0.01
max_events	Number of infection events possible	4	NA
