# Supplementary material for: Linking multiple serological assays to infer dengue virus infections from paired samples using mixture models
Source: PLoS Comput Biol. 2025 Nov 25;21(11):e1013708. doi: 10.1371/journal.pcbi.1013708 (PMC12646409; doi:10.1371/journal.pcbi.1013708)
Supplement: S2 Table — Methodology outlined in the Relative observational noise estimation section of S1 Text. (XLSX) [file pcbi.1013708.s003.xlsx]

## Sheet: Sheet1
	Assay
Dataset	GM HAI	IgM	IgG
Lowest noise	0.015	0.069	0.114
Additional noise	0.037	0.092	0.141
Highest noise	0.071	0.122	0.195
Cohort data	0.018	0.119	0.107
