# Supplementary material for: Linking multiple serological assays to infer dengue virus infections from paired samples using mixture models
Source: PLoS Comput Biol. 2025 Nov 25;21(11):e1013708. doi: 10.1371/journal.pcbi.1013708 (PMC12646409; doi:10.1371/journal.pcbi.1013708)
Supplement: S3 Table — (XLSX) [file pcbi.1013708.s005.xlsx]

## Sheet: Sheet1
Parameter	Definition	Prior
sigma0[i]	Standard deviation for uninfected individuals in ith assay	sigma0[i] ~ lognormal(0,0.5)
sigma1[i]	Standard deviation for infected individuals in ith assay	sigma0[i] ~ lognormal(0,0.5)
beta0[i]	Intercept of linear model for ith assay	beta0[i] ~ uniform(0,10)
beta1[i]	Slope of linear model for ith assay	beta1[i] ~ uniform(-1,1)
r[i,j]	Probability that initially assigned infection status is correctly specified.	r[1,1] ~ uniform(0.8,1)
	r[1,1]: P(infection|PCR+)	r[2,2] ~ uniform(0.5,1)
	r[1,1]: P(no infection|PCR-)
theta	Proportion of population infected	theta ~ uniform(0.3,1)
L	Cholesky factor for estimation of covariance matrix	L[i] ~ lkj_corr_cholesky(1);
