# Supplementary material for: Linking multiple serological assays to infer dengue virus infections from paired samples using mixture models
Source: PLoS Comput Biol. 2025 Nov 25;21(11):e1013708. doi: 10.1371/journal.pcbi.1013708 (PMC12646409; doi:10.1371/journal.pcbi.1013708)
Supplement: S4 Table — Parameters associated with these simulations are presented in S1 Table. Models with convergence issues have an NA presented. (XLSX) [file pcbi.1013708.s006.xlsx]

## Sheet: Sheet1
	Infection definition
	Lowest noise				Additional noise				Highest noise
Model	Sens.	Spec.	F1	AUC ROC	Sens.	Spec.	F1	AUC ROC	Sens.	Spec.	F1	AUC ROC
IgM	0.557	0.997	0.713	0.936	NA	NA	NA	NA	NA	NA	NA	NA
IgG	0.676	1	0.807	0.931	0.631	1	0.774	0.92	0.597	1	0.747	0.949
GM HAI	0.955	0.991	0.968	0.984	0.903	0.975	0.927	0.97	0.807	0.944	0.845	0.902
GM HAI + IgM	0.977	0.997	0.986	0.999	0.949	0.994	0.968	0.997	0.864	0.957	0.889	0.975
GM HAI + IgG	0.977	0.978	0.969	0.998	0.955	0.994	0.971	0.997	0.903	0.978	0.93	0.982
IgM + IgG	0.761	1	0.865	0.981	0.739	0.997	0.847	0.973	0.688	0.997	0.812	0.947
GM HAI + IgG + IgM	0.983	0.988	0.98	0.999	0.966	1	0.983	0.999	0.915	0.981	0.939	0.99
