# Supplementary material for: Linking multiple serological assays to infer dengue virus infections from paired samples using mixture models
Source: PLoS Comput Biol. 2025 Nov 25;21(11):e1013708. doi: 10.1371/journal.pcbi.1013708 (PMC12646409; doi:10.1371/journal.pcbi.1013708)
Supplement: S5 Table — (XLSX) [file pcbi.1013708.s007.xlsx]

## Sheet: Sheet1
	Number of positive interpretations
P(DENV+)	0	1	2	3
[0,0.25)	360	20	2	0
[0.25,.5)	0	0	0	0
[0.5,.75)	1	2	2	2
[.75,1]	2	17	63	206
