# Supplementary material for: Linking multiple serological assays to infer dengue virus infections from paired samples using mixture models
Source: PLoS Comput Biol. 2025 Nov 25;21(11):e1013708. doi: 10.1371/journal.pcbi.1013708 (PMC12646409; doi:10.1371/journal.pcbi.1013708)
Supplement: S6 Table — For models with convergence issues an NA is presented. (XLSX) [file pcbi.1013708.s012.xlsx]

## Sheet: Sheet1
Model		Infection definition
		RT-PCR+ vs. RT-PCR -				RT-PCR, HAI, or EIA + vs.
						RT-PCR, HAI, and EIA -
#	Data	Sens.	Spec.	F1 score	AUC ROC	Sens.	Spec.	F1 score	AUC ROC
–	Acute HAI interp.	0.039	0.962	0.07	–	0.08	1	0.147	–
–	Conv. HAI interp.	65.9	0.917	0.725	–	0.605	1	0.754	–
–	Acute IgM interp.	0.03	0.969	0.055	–	0.067	1	0.125	–
–	Conv. IgM interp.	0.53	0.939	0.644	–	0.478	1	0.648	–
–	Acute IgG interp.	0.022	0.957	0.039	–	0.076	1	0.142	–
–	Conv. IgG interp.	0.754	0.91	0.783	–	0.685	1	0.813	–
10	Acute IgG	0.06	0.909	0.097	0.535	0.173	0.997	0.294	0.639
11	Conv. IgG	0.961	0.553	0.664	0.926	0.918	0.647	0.787	0.955
12	Acute IgM	0.134	0.86	0.187	0.518	0.218	0.93	0.336	0.614
13	Conv. IgM	0.97	0.576	0.679	0.913	0.915	0.668	0.794	0.938
14	Acute	0.563	0.288	0.37	0.428	0.652	0.325	0.533	0.563
	GM HAI
15	Conv.	0.983	0.294	0.568	0.909	0.945	0.332	0.693	0.941
	GM HAI
